# Supplementary material for: Mapping the Most Common Founder Variant in RSPH9 That Causes Primary Ciliary Dyskinesia in Multiple Consanguineous Families of Bedouin Arabs
Source: J Clin Med. 2023 Oct 13;12(20):6505. doi: 10.3390/jcm12206505 (PMC10607267; doi:10.3390/jcm12206505)
Supplement: Supplementary file 1 [file jcm-12-06505-s001.zip]

Archive with 1 entries (1 files):
- jcm-2629742-supplementary.pdf
